# Supplementary material for: In Vitro Activity of Selected Phenolic Compounds against Planktonic and Biofilm Cells of Food-Contaminating Yeasts
Source: Foods. 2021 Jul 17;10(7):1652. doi: 10.3390/foods10071652 (PMC8307438; doi:10.3390/foods10071652)
Supplement: Supplementary file 1 [file foods-10-01652-s001.zip]

Archive with 1 entries (1 files):
- Supplementary material_Kimani.pdf
